# Supplementary material for: Effects of Ethanol Exposure During Adolescence or Adulthood on Locomotor Sensitization and Dopamine Levels in the Reward System
Source: Front Behav Neurosci. 2020 Mar 6;14:31. doi: 10.3389/fnbeh.2020.00031 (PMC7067700; doi:10.3389/fnbeh.2020.00031)
Supplement: Supplementary file 1 [file Table_1.XLSX]

## Sheet: Sheet1
				Statistical analysis	Sample size	Factorial effect
Overall effects for Figure 1
Locomotor activity						Age			Treatment			Days			Treatment x Days		Age x Treatment x Days
	Distance travelled (m) - habituation days			Three-way RM ANOVA	n= 80	F (1,76) = 0.254	p = 0.61		F (1,76) = 0.398	p = 0.53		F (1,76) = 155.17	p < 0.001***				F (1,76) = 0.118	p = 0.73
	Distance travelled (m) - days 1, 8 and 15			Three-way RM ANOVA	n= 80	F (1,76) = 0.051	p = 0.82		F (1,76) = 45.43	p < 0.001***		F (2,152) = 26.59	p < 0.001***		F (2,152) = 24.18	p < 0.001***	F (2,152) = 0.44	p = 0.64
	Distance travelled (m) - days 1, 8 and 15 - adolescent			Two-way ANOVA	n = 40				F (1,38) = 19.56	p < 0.001***		F (2,76) = 25.09	p < 0.001***		F (2,76) = 17.76	p < 0.001***
	Distance travelled (m) - days 1, 8 and 15 - adult			Two-way ANOVA	n = 40				F (1,38) = 26.79	p < 0.001***		F (2,76) = 7.53	p < 0.001***		F (2,76) = 9.44	p < 0.001***
Locomotor activity						Age			Pretreatment			Challenge injection			Pretreatment x Challenge injection		Age x Challenge		Age x Pretreatment x Challenge
	Distance travelled (m) - day 21 (all groups)			Three-way ANOVA	n= 80	F (1,72) = 0.0048	p = 0.94		F (1,72) = 9.67	p < 0.01**		F (1,72) = 14,77	p < 0.01**		F (1,72) = 11.44	p < 0.01**	F (1,72) = 2.84	p = 0.09	F (1,72) = 0.77	p = 0.38
	Distance travelled (m) - adolescent			Two-way ANOVA	n= 40				F (1,36) = 1.61	p = 0.21		F (1,36) = 3.31	p = 0.08		F (1,36) = 4.45	p < 0,05*
	Distance travelled (m) - adult			Two-way ANOVA	n= 40				F (1,36) = 8.58	p < 0.01**		F (1,36) = 11.80	p < 0.01**		F (1,36) = 7.00	p < 0,05*
Overall effects for Figure 3
	Nucleus Accumbens
	Dopamine					Age			Pretreatment			Challenge injection			Age x Pretreatment		Pretreatment x Challenge injection		Age x Challenge		Age x pretreatment x Challenge
	Dopamine levels - all groups			Three-way ANOVA	n = 64	F (1,56) = 15.24	p < 0,001***		F (1,56) = 18.77	p < 0,001***		F (1,56) = 5.79	p < 0,01**		F (1,56) = 2.79	p = 0.1	F (1,56) = 0.32	p = 0.57	F (1,56) = 2.88	p = 0.09	F (1,56) = 2.66	p = 0.11
	Dopamine levels - adolescent			Two-way ANOVA	n = 32				F (1,28) = 4.99	p < 0,05*		F (1,28) = 0.34	p = 0.56				F (1,28) = 0.79	p = 0.38
	Dopamine levels - adult			Two-way ANOVA	n = 32				F (1,28) = 13.97	p < 0,001***		F (1,28) = 6.53	p < 0,05*				F (1,28) = 1.87	p = 0.18
	DOPAC
	DOPAC levels - all groups			Three-way ANOVA	n = 64	F (1,56) = 5.71	p < 0,05*		F (1,56) = 13.70	p < 0,001***		F (1,56) = 4.6	p < 0,05*		F (1,56) = 0.005	p = 0.94	F (1,56) = 0.23	p = 0.63	F (1,56) = 2.58	p = 0.11	F (1,56) = 2.93	p = 0.09
	DOPAC levels - adolescent			Two-way ANOVA	n = 32				F (1,28) = 6.87	p < 0,05*		F (1,28) = 6.76	p < 0,05*				F (1,28) = 2.31	p = 0.14
	DOPAC levels - adult			Two-way ANOVA	n = 32				F (1,28) = 6.84	p < 0,05*		F (1,28) = 0.15	p = 0.70				F (1,28) = 0.78	p = 0.38
	HVA
	HVA levels - all groups			Three-way ANOVA	n = 64	F (1,56) = 2.04	p = 0.16		F (1,56) = 1.90	p = 0.17		F (1,56) = 1.31	p = 026		F (1,56) = 0.81	p = 0.37	F (1,56) = 4.23	p < 0,05*	F (1,56) = 0.04	p = 0.83	F (1,56) = 3.15	p = 0.08
	HVA levels - adolescent			Two-way ANOVA	n = 32				F (1,28) = 2.79	p = 0.11		F (1,28) = 0.47	p = 0.49				F (1,28) = 0.04	p = 0.83
	HVA levels - adult			Two-way ANOVA	n = 32				F (1,28) = 0.11	p = 0.74		F (1,28) = 0.85	p = 0.36				F (1,28) = 6.84	p < 0,05*
Overall effects for Figure 4
	Striatum
	Dopamine					Age			Pretreatment			Challenge injection			Age x Pretreatment		Pretreatment x Challenge injection		Age x Challenge		Age x Pretreatment x Challenge
	Dopamine levels - all groups			Three-way ANOVA	n = 80	F (1,72) = 0.89	p = 0.35		F (1,72) = 3.90	p < 0.05		F (1,72) = 0.21	p = 0.65		F (1,72) = 3.16	p = 0.07	F (1,72) = 0.0003	p = 0.99	F (1,72) = 0.85	p = 0.36	F (1,72) = 0.02	p = 0.88
	Dopamine levels - adolescent			Two-way ANOVA	n = 40				F (1,36) = 0.03	p = 0.87		F (1,36) = 1.49	p = 0.23				F (1,36) = 0.01	p = 0.91
	Dopamine levels - adult			Two-way ANOVA	n = 40				F (1,36) = 5.16	p < 0,05*		F (1,36) = 0.08	p = 0.78				F (1,36) = 0.009	p = 0.92
	DOPAC
	DOPAC levels - all groups			Three-way ANOVA	n = 80	F (1,72) = 1,16	p = 0.28		F (1,72) = 7.83	p < 0.01**		F (1,72) = 0.00	p = 0.99		F (1,72) = 3.83	p = 0.054	F (1,72) = 0.15	p = 0.69	F (1,72) = 1.79	p = 0.18	F (1,72) = 0.18	p = 0.67
	DOPAC levels - adolescent			Two-way ANOVA	n = 40				F (1,36) = 13.60	p < 0.001***		F (1,36) = 1.08	p = 0.30				F (1,36) = 0.41	p = 0.53
	DOPAC levels - adult			Two-way ANOVA	n = 40				F (1,36) = 0.30	p = 0.59		F (1,36) = 0.76	p = 0.39				F (1,36) = 0.00	p = 0.98
	HVA
	HVA levels - all groups			Three-way ANOVA	n = 80	F (1,72) = 0.10	p = 0.75		F (1,36) = 12.38	p < 0.001***		F (1,72) = 1.83	p = 0.18		F (1,72) = 1.56	p = 0.21	F (1,72) = 0.13	p = 0.72	F (1,72) = 0.78	p = 0.37	F (1,72) = 0.13	p=0.72
	HVA levels - adolescent			Two-way ANOVA	n = 40				F (1,36) = 3.18	p = 0.08		F (1,36) = 3.09	p = 0.09				F (1,36) = 0.32	p = 0.58
	HVA levels - adult			Two-way ANOVA	n = 40				F (1,36) = 9.56	p < 0.01**		F (1,36) = 0.09	p = 0.76				F (1,36) = 0.00	p = 0.99
Overall effects for Figure 2 - Non-parametric analysis
	Prefrontal Cortex
	Dopamine			Kruskal-Wallis	n = 80				Chi-Square = 15.2, p < 0.05
	DOPAC			Kruskal-Wallis	n = 80				Chi-Square = 14 p < 0.05
	HVA			Kruskal-Wallis	n = 80				Chi-Square = 20.8, p < 0.01
